# Supplementary material for: Green Synthesis of Gold Nanoparticles Using Liquiritin and Other Phenolics from Glycyrrhiza glabra and Their Anti-Inflammatory Activity
Source: J Funct Biomater. 2024 Apr 6;15(4):95. doi: 10.3390/jfb15040095 (PMC11051159; doi:10.3390/jfb15040095)
Supplement: Supplementary file 1 [file jfb-15-00095-s001.zip]

Archive with 1 entries (1 files):
- jfb-2915912-supplementary_A.pdf
